# Supplementary material for: trans-Diaqua­bis­(1H-imidazole-4-carboxyl­ato-κ2 N 3,O 4)nickel(II)
Source: Acta Crystallogr Sect E Struct Rep Online. 2011 Jun 11;67(Pt 7):m865. doi: 10.1107/S1600536811018824 (PMC3152087; doi:10.1107/S1600536811018824)
Supplement: Supplementary file 1 [file e-67-0m865-sup1.cif]

##############################################################################
#                                                                            #
# This CIF contains the data in a paper accepted for publication in          #
# Acta Crystallographica Section E. It conforms to the requirements of       #
# Notes for Authors for Acta Crystallographica Section E, and has been       #
# peer reviewed under the auspices of the IUCr Commission on Journals.       #
#                                                                            #
# Full details of the Crystallographic Information File format               #
# are given in the paper "The Crystallographic Information File (CIF):       #
# a New Standard Archive File for Crystallography" by S. R. Hall, F. H.      #
# Allen and I. D. Brown [Acta Cryst. (1991), A47, 655-685].                  #
#                                                                            #
# The current version of the core CIF dictionary is obtainable from          #
# ftp://ftp.iucr.org/pub/cif_core.dic.                                       #
#                                                                            #
# Software is freely available for graphical display of the structure(s)     #
# in this CIF. For information consult the CIF software page                 #
# http://www.iucr.org/resources/cif/software.                                #
#                                                                            #
# This file may be used for bona fide research purposes within the           #
# scientific community so long as proper attribution is given to the journal # 
# article from which it was obtained.                                        #
#                                                                            #
##############################################################################
data_I
_audit_creation_method     SHELXL-97
_chemical_name_systematic
;
<i>trans</i>-Diaquabis(1<i>H</i>-imidazole-4-carboxylato-
\k^2^<i>N</i>^3^,<i>O</i>^4^)nickel(II)
;
_chemical_name_common     ?
_chemical_formula_moiety     'C8 H10 N4 Ni O6'
_chemical_formula_sum     'C8 H10 N4 Ni O6'
_chemical_formula_iupac     '[Ni (C4 H3 N2 O2)2 (H2 O)2]'
_chemical_formula_weight     316.91
_chemical_melting_point     ?
_symmetry_cell_setting     monoclinic
_symmetry_space_group_name_H-M     'P 21/c'
_symmetry_space_group_name_Hall     '-P 2ybc'
loop_
    _symmetry_equiv_pos_as_xyz
    'x, y, z'
    '-x, y+1/2, -z+1/2'
    '-x, -y, -z'
    'x, -y-1/2, z-1/2'
_cell_length_a     6.6123(18)
_cell_length_b     12.267(3)
_cell_length_c     7.239(2)
_cell_angle_alpha     90.00
_cell_angle_beta     101.059(3)
_cell_angle_gamma     90.00
_cell_volume     576.2(3)
_cell_formula_units_Z     2
_cell_measurement_reflns_used     1803
_cell_measurement_theta_min     3.14
_cell_measurement_theta_max     27.80
_cell_measurement_temperature     298(2)
_exptl_crystal_description     block
_exptl_crystal_colour     'pale green'
_exptl_crystal_size_max     0.48
_exptl_crystal_size_mid     0.36
_exptl_crystal_size_min     0.32
_exptl_crystal_density_diffrn     1.826
_exptl_crystal_density_meas     ?
_exptl_crystal_density_method     'not measured'
_exptl_crystal_F_000     324
_exptl_absorpt_coefficient_mu     1.715
_exptl_absorpt_correction_type     multi-scan
_exptl_absorpt_process_details     '(SADABS; Sheldrick, 1996)'
_exptl_absorpt_correction_T_min     0.4932
_exptl_absorpt_correction_T_max     0.6098
_exptl_special_details
;
;
_diffrn_ambient_temperature     298(2)
_diffrn_radiation_type     MoK\a
_diffrn_radiation_wavelength     0.71073
_diffrn_radiation_source     'fine-focus sealed tube'
_diffrn_radiation_monochromator     graphite
_diffrn_measurement_device_type     'Bruker APEXII CCD'
_diffrn_measurement_method     '\f and \w'
_diffrn_detector_area_resol_mean     ?
_diffrn_reflns_number     2878
_diffrn_reflns_av_R_equivalents     0.0274
_diffrn_reflns_av_sigmaI/netI     0.0282
_diffrn_reflns_theta_min     3.14
_diffrn_reflns_theta_max     25.24
_diffrn_reflns_theta_full     25.24
_diffrn_measured_fraction_theta_max     0.998
_diffrn_measured_fraction_theta_full     0.998
_diffrn_reflns_limit_h_min     -7
_diffrn_reflns_limit_h_max     7
_diffrn_reflns_limit_k_min     -14
_diffrn_reflns_limit_k_max     14
_diffrn_reflns_limit_l_min     -8
_diffrn_reflns_limit_l_max     7
_diffrn_standards_number     ?
_diffrn_standards_interval_count     ?
_diffrn_standards_interval_time     ?
_diffrn_standards_decay_%     ?
_refine_special_details
;
;
_reflns_number_total     1043
_reflns_number_gt     947
_reflns_threshold_expression     I>2\s(I)
_refine_ls_structure_factor_coef     Fsqd
_refine_ls_matrix_type     full
_refine_ls_R_factor_all     0.0301
_refine_ls_R_factor_gt     0.0268
_refine_ls_wR_factor_gt     0.0680
_refine_ls_wR_factor_ref     0.0700
_refine_ls_goodness_of_fit_ref     1.070
_refine_ls_restrained_S_all     1.070
_refine_ls_number_reflns     1043
_refine_ls_number_parameters     88
_refine_ls_number_restraints     0
_refine_ls_hydrogen_treatment     constr
_refine_ls_weighting_scheme     calc
_refine_ls_weighting_details
         'calc w=1/[\s^2^(Fo^2^)+(0.0415P)^2^+0.1301P] where P=(Fo^2^+2Fc^2^)/3'
_atom_sites_solution_hydrogens     geom
_atom_sites_solution_primary     direct
_atom_sites_solution_secondary     difmap
_refine_ls_shift/su_max     0.000
_refine_ls_shift/su_mean     0.000
_refine_diff_density_max     0.250
_refine_diff_density_min     -0.420
_refine_ls_extinction_method     none
_refine_ls_extinction_coef     ?
loop_
    _atom_type_symbol
    _atom_type_description
    _atom_type_scat_dispersion_real
    _atom_type_scat_dispersion_imag
    _atom_type_scat_source
    'C' 'C' 0.0033 0.0016
                         'International Tables Vol C Tables 4.2.6.8 and 6.1.1.4'
    'H' 'H' 0.0000 0.0000
                         'International Tables Vol C Tables 4.2.6.8 and 6.1.1.4'
    'N' 'N' 0.0061 0.0033
                         'International Tables Vol C Tables 4.2.6.8 and 6.1.1.4'
    'O' 'O' 0.0106 0.0060
                         'International Tables Vol C Tables 4.2.6.8 and 6.1.1.4'
    'Ni' 'Ni' 0.3393 1.1124
                         'International Tables Vol C Tables 4.2.6.8 and 6.1.1.4'
_computing_data_collection     'APEX2 (Bruker, 2007)'
_computing_cell_refinement     'SAINT (Bruker, 2007)'
_computing_data_reduction     'SAINT (Bruker, 2007)'
_computing_structure_solution     'SHELXS97 (Sheldrick, 2008)'
_computing_structure_refinement     'SHELXL97 (Sheldrick, 2008)'
_computing_molecular_graphics     'SHELXTL (Sheldrick, 2008)'
_computing_publication_material     'SHELXTL (Sheldrick, 2008)'
loop_
    _atom_site_type_symbol
    _atom_site_label
    _atom_site_fract_x
    _atom_site_fract_y
    _atom_site_fract_z
    _atom_site_U_iso_or_equiv
    _atom_site_adp_type
    _atom_site_calc_flag
    _atom_site_refinement_flags
    _atom_site_occupancy
    _atom_site_symmetry_multiplicity
    _atom_site_disorder_assembly
    _atom_site_disorder_group
    Ni Ni1 0.5000 0.0000 0.0000 0.02288(16) Uani d S 1 2 . .
    N N1 0.7437(3) 0.09727(13) 0.1157(2) 0.0289(4) Uani d . 1 1 . .
    C C3 0.8498(3) 0.26678(17) 0.1929(3) 0.0331(5) Uani d . 1 1 . .
    H H2 0.8537 0.3422 0.2070 0.040 Uiso calc R 1 1 . .
    C C4 0.9370(3) 0.09539(18) 0.2052(3) 0.0401(6) Uani d . 1 1 . .
    H H4 1.0157 0.0325 0.2312 0.048 Uiso calc R 1 1 . .
    C C2 0.6866(3) 0.20552(15) 0.1070(3) 0.0226(4) Uani d . 1 1 . .
    N N2 1.0046(3) 0.19580(17) 0.2536(3) 0.0411(5) Uani d . 1 1 . .
    H H2N 1.1260 0.2125 0.3132 0.049 Uiso calc R 1 1 . .
    O O2 0.4160(2) 0.32925(10) -0.0090(2) 0.0322(4) Uani d . 1 1 . .
    O O1 0.3604(2) 0.15166(10) -0.0480(2) 0.0270(3) Uani d . 1 1 . .
    O O1W 0.4100(3) -0.00996(9) 0.2616(2) 0.0307(4) Uani d . 1 1 . .
    C C1 0.4750(3) 0.23191(17) 0.0111(2) 0.0225(4) Uani d . 1 1 . .
    H H1WA 0.4644 -0.0632 0.3236 0.027 Uiso d R 1 1 . .
    H H1WB 0.4254 0.0483 0.3241 0.027 Uiso d R 1 1 . .
loop_
    _atom_site_aniso_label
    _atom_site_aniso_U_11
    _atom_site_aniso_U_22
    _atom_site_aniso_U_33
    _atom_site_aniso_U_12
    _atom_site_aniso_U_13
    _atom_site_aniso_U_23
    Ni1 0.0221(3) 0.0146(2) 0.0284(2) 0.00075(12) -0.00422(15) -0.00212(12)
    N1 0.0249(10) 0.0224(9) 0.0348(9) 0.0037(7) -0.0057(7) -0.0029(7)
    C3 0.0268(11) 0.0294(11) 0.0410(12) -0.0075(9) 0.0013(9) -0.0092(9)
    C4 0.0267(13) 0.0401(13) 0.0473(13) 0.0096(10) -0.0089(10) -0.0050(10)
    C2 0.0213(10) 0.0200(9) 0.0249(9) -0.0018(7) -0.0001(8) -0.0020(7)
    N2 0.0179(9) 0.0548(12) 0.0455(11) -0.0031(8) -0.0066(8) -0.0147(9)
    O2 0.0348(9) 0.0188(7) 0.0385(9) 0.0048(6) -0.0037(6) 0.0020(5)
    O1 0.0211(7) 0.0199(7) 0.0348(7) 0.0010(6) -0.0076(6) -0.0025(6)
    O1W 0.0403(10) 0.0188(7) 0.0306(8) 0.0027(6) 0.0008(7) -0.0008(5)
    C1 0.0243(11) 0.0214(11) 0.0204(9) 0.0008(7) 0.0008(8) 0.0003(7)
_geom_special_details
;
;
loop_
    _geom_bond_atom_site_label_1
    _geom_bond_atom_site_label_2
    _geom_bond_site_symmetry_2
    _geom_bond_distance
    _geom_bond_publ_flag
    Ni1 N1 . 2.0502(17) ?
    Ni1 O1 . 2.0764(13) ?
    Ni1 O1W . 2.0947(17) ?
    N1 C4 . 1.318(3) ?
    N1 C2 . 1.379(3) ?
    C3 N2 . 1.352(3) ?
    C3 C2 . 1.363(3) ?
    C3 H2 . 0.9300 ?
    C4 N2 . 1.334(3) ?
    C4 H4 . 0.9300 ?
    C2 C1 . 1.473(3) ?
    N2 H2N . 0.8600 ?
    O2 C1 . 1.256(2) ?
    O1 C1 . 1.266(2) ?
    O1W H1WA . 0.83 ?
    O1W H1WB . 0.84 ?
loop_
    _geom_angle_atom_site_label_1
    _geom_angle_atom_site_label_2
    _geom_angle_atom_site_label_3
    _geom_angle_site_symmetry_1
    _geom_angle_site_symmetry_3
    _geom_angle
    _geom_angle_publ_flag
    N1 Ni1 N1 3_655 . 180.00(10) ?
    N1 Ni1 O1 3_655 3_655 80.58(6) ?
    N1 Ni1 O1 . 3_655 99.42(6) ?
    N1 Ni1 O1 3_655 . 99.42(6) ?
    N1 Ni1 O1 . . 80.58(6) ?
    O1 Ni1 O1 3_655 . 180.00(8) ?
    N1 Ni1 O1W 3_655 3_655 90.11(7) ?
    N1 Ni1 O1W . 3_655 89.89(7) ?
    O1 Ni1 O1W 3_655 3_655 90.53(5) ?
    O1 Ni1 O1W . 3_655 89.47(5) ?
    N1 Ni1 O1W 3_655 . 89.89(7) ?
    N1 Ni1 O1W . . 90.11(7) ?
    O1 Ni1 O1W 3_655 . 89.47(5) ?
    O1 Ni1 O1W . . 90.53(5) ?
    O1W Ni1 O1W 3_655 . 180.00(11) ?
    C4 N1 C2 . . 105.70(17) ?
    C4 N1 Ni1 . . 143.40(15) ?
    C2 N1 Ni1 . . 110.80(13) ?
    N2 C3 C2 . . 106.10(18) ?
    N2 C3 H2 . . 127.0 ?
    C2 C3 H2 . . 127.0 ?
    N1 C4 N2 . . 110.96(19) ?
    N1 C4 H4 . . 124.5 ?
    N2 C4 H4 . . 124.5 ?
    C3 C2 N1 . . 108.92(18) ?
    C3 C2 C1 . . 133.68(19) ?
    N1 C2 C1 . . 117.39(16) ?
    C4 N2 C3 . . 108.32(18) ?
    C4 N2 H2N . . 125.8 ?
    C3 N2 H2N . . 125.8 ?
    C1 O1 Ni1 . . 114.94(12) ?
    Ni1 O1W H1WA . . 111.4 ?
    Ni1 O1W H1WB . . 114.2 ?
    H1WA O1W H1WB . . 112.4 ?
    O2 C1 O1 . . 123.19(17) ?
    O2 C1 C2 . . 120.62(18) ?
    O1 C1 C2 . . 116.20(17) ?
loop_
    _geom_torsion_atom_site_label_1
    _geom_torsion_atom_site_label_2
    _geom_torsion_atom_site_label_3
    _geom_torsion_atom_site_label_4
    _geom_torsion_site_symmetry_1
    _geom_torsion_site_symmetry_2
    _geom_torsion_site_symmetry_3
    _geom_torsion_site_symmetry_4
    _geom_torsion
    _geom_torsion_publ_flag
    O1 Ni1 N1 C4 3_655 . . . -2.4(3) ?
    O1 Ni1 N1 C4 . . . . 177.6(3) ?
    O1W Ni1 N1 C4 3_655 . . . -92.9(3) ?
    O1W Ni1 N1 C4 . . . . 87.1(3) ?
    O1 Ni1 N1 C2 3_655 . . . -177.92(12) ?
    O1 Ni1 N1 C2 . . . . 2.08(12) ?
    O1W Ni1 N1 C2 3_655 . . . 91.56(13) ?
    O1W Ni1 N1 C2 . . . . -88.44(13) ?
    C2 N1 C4 N2 . . . . 0.2(2) ?
    Ni1 N1 C4 N2 . . . . -175.53(18) ?
    N2 C3 C2 N1 . . . . -0.1(2) ?
    N2 C3 C2 C1 . . . . -179.5(2) ?
    C4 N1 C2 C3 . . . . 0.0(2) ?
    Ni1 N1 C2 C3 . . . . 177.21(13) ?
    C4 N1 C2 C1 . . . . 179.45(17) ?
    Ni1 N1 C2 C1 . . . . -3.3(2) ?
    N1 C4 N2 C3 . . . . -0.2(3) ?
    C2 C3 N2 C4 . . . . 0.2(2) ?
    N1 Ni1 O1 C1 3_655 . . . 179.42(13) ?
    N1 Ni1 O1 C1 . . . . -0.58(13) ?
    O1W Ni1 O1 C1 3_655 . . . -90.55(13) ?
    O1W Ni1 O1 C1 . . . . 89.45(13) ?
    Ni1 O1 C1 O2 . . . . 178.85(13) ?
    Ni1 O1 C1 C2 . . . . -1.03(19) ?
    C3 C2 C1 O2 . . . . 2.5(3) ?
    N1 C2 C1 O2 . . . . -176.88(16) ?
    C3 C2 C1 O1 . . . . -177.7(2) ?
    N1 C2 C1 O1 . . . . 3.0(2) ?
loop_
    _geom_hbond_atom_site_label_D
    _geom_hbond_atom_site_label_H
    _geom_hbond_atom_site_label_A
    _geom_hbond_site_symmetry_A
    _geom_hbond_distance_DH
    _geom_hbond_distance_HA
    _geom_hbond_distance_DA
    _geom_hbond_angle_DHA
    N2 H2N O2 4_666 0.86 2.16 2.942(3) 152
    N2 H2N O1 4_666 0.86 2.36 3.130(2) 149
    O1W H1WA O2 2_645 0.83 1.94 2.762(2) 169
    O1W H1WB O2 4_566 0.84 1.94 2.7654(19) 168
data_global
_journal_date_recd_electronic     2011-04-24
_journal_date_accepted     2011-05-17
_journal_name_full     'Acta Crystallographica, Section E'
_journal_year     2011
_journal_volume     67
_journal_issue      7
_journal_page_first     m865
_journal_page_last     m865
_journal_paper_category     QM
_journal_coeditor_code     HY2425
_publ_contact_author_name     'Weiguang Zhang'
_publ_contact_author_address
;
School of Chemistry and Environment
South China Normal University
Guangzhou 510006
People's Republic of China
;
_publ_contact_author_email     wgzhang@scnu.edu.cn
_publ_contact_author_fax     '86 20 39347768'
_publ_contact_author_phone     '86 20 39347768'
_publ_section_title
;\
<i>trans</i>-Diaquabis(1<i>H</i>-imidazole-4-carboxylato-\k^2^<i>N</i>^3^,\
<i>O</i>^4^)nickel(II)
;
loop_
    _publ_author_name
    _publ_author_address
    'Zheng, Shengrun'
;
School of Chemistry and Environment
South China Normal University
Guangzhou 510006
People's Republic of China
;
    'Cai, Songliang'
;
School of Chemistry and Environment
South China Normal University
Guangzhou 510006
People's Republic of China
;
    'Fan, Jun'
;
School of Chemistry and Environment
South China Normal University
Guangzhou 510006
People's Republic of China
;
    'Zhang, Weiguang'
;
School of Chemistry and Environment
South China Normal University
Guangzhou 510006
People's Republic of China
;
