# Supplementary material for: trans-Diaqua­bis­(1H-imidazole-4-carboxyl­ato-κ2 N 3,O 4)nickel(II)
Source: Acta Crystallogr Sect E Struct Rep Online. 2011 Jun 11;67(Pt 7):m865. doi: 10.1107/S1600536811018824 (PMC3152087; doi:10.1107/S1600536811018824)
Supplement: Supplementary file 2 [file e-67-0m865-Isup2.hkl]

# 
# h,k,l, Fc-squared, Fo-squared, sigma(Fo-squared) and status flag 
# 
data_I
_shelx_title ' 1 in P2(1)/c' 
_shelx_refln_list_code          4 
_shelx_F_calc_maximum      182.49 
_exptl_crystal_F_000       324.00 
_reflns_d_resolution_high  0.8333 
 
loop_ 
 _symmetry_equiv_pos_as_xyz 
 'x, y, z' 
 '-x, y+1/2, -z+1/2' 
 '-x, -y, -z' 
 'x, -y-1/2, z-1/2' 
 
_cell_length_a     6.6123 
_cell_length_b    12.2668 
_cell_length_c     7.2386 
_cell_angle_alpha  90.000 
_cell_angle_beta  101.059 
_cell_angle_gamma  90.000 
 
_shelx_F_squared_multiplier     1.000 
 
loop_ 
 _refln_index_h 
 _refln_index_k 
 _refln_index_l 
 _refln_F_squared_calc 
 _refln_F_squared_meas 
 _refln_F_squared_sigma 
 _refln_observed_status 
   1   0   0     8844.94     7850.62    233.98 o 
   2   0   0     6438.69     5836.97    174.29 o 
   3   0   0      150.41      109.82      5.10 o 
   4   0   0      667.03      709.56     23.90 o 
   5   0   0      167.71      173.01      8.47 o 
   6   0   0      415.20      413.59     17.53 o 
   1   1   0      387.36      386.12      7.12 o 
   2   1   0     2399.06     2478.26     52.93 o 
   3   1   0     1004.25      996.45     22.37 o 
   4   1   0      265.20      282.36      7.85 o 
   5   1   0        4.67        3.73      1.41 o 
   6   1   0       48.92       53.72      5.59 o 
   7   1   0        2.14       -0.22      2.42 o 
   0   2   0        7.97       15.02      0.71 o 
   1   2   0     3298.69     3250.46     57.72 o 
   2   2   0     1345.78     1365.89     24.36 o 
   3   2   0     1442.61     1401.79     25.40 o 
   4   2   0      805.57      809.53     15.71 o 
   5   2   0      424.46      437.67      9.73 o 
   6   2   0        2.67        3.68      1.78 o 
   7   2   0      377.09      418.71     16.52 o 
   1   3   0       31.07       30.34      0.87 o 
   2   3   0        2.34        3.94      0.51 o 
   3   3   0        7.86        7.54      0.84 o 
   4   3   0        0.00        1.53      0.75 o 
   5   3   0      626.77      615.68     17.78 o 
   6   3   0        2.40        3.85      1.78 o 
   7   3   0        9.30        7.22      3.97 o 
   0   4   0     3117.47     2760.79     48.05 o 
   1   4   0     3134.35     3016.44     42.18 o 
   2   4   0     3654.66     3623.41     55.16 o 
   3   4   0     2989.03     2959.56     52.29 o 
   4   4   0      782.19      748.17     18.26 o 
   5   4   0      552.48      547.10     24.78 o 
   6   4   0      706.98      722.58     20.59 o 
   7   4   0       27.98       33.77      5.89 o 
   1   5   0     1223.01     1417.11     19.66 o 
   2   5   0      555.23      616.86      9.23 o 
   3   5   0      370.10      365.31     10.60 o 
   4   5   0        3.56        4.88      1.33 o 
   5   5   0      107.10      107.63      4.73 o 
   6   5   0       30.95       42.66      5.59 o 
   7   5   0       15.10       12.69      4.90 o 
   0   6   0     3290.46     3326.21     77.16 o 
   1   6   0     5164.26     4891.69     92.49 o 
   2   6   0     2366.74     2506.09     34.46 o 
   3   6   0       72.62       62.00      4.75 o 
   4   6   0       34.38       30.72      2.38 o 
   5   6   0        2.47        4.25      1.55 o 
   6   6   0      226.73      225.76     12.64 o 
   7   6   0       95.76      103.61      6.10 o 
   1   7   0      457.17      516.50      7.33 o 
   2   7   0        3.92        6.02      0.88 o 
   3   7   0       38.24       40.80      1.90 o 
   4   7   0        1.29        3.24      1.21 o 
   5   7   0       12.72       11.93      2.34 o 
   6   7   0       27.72       30.86      3.52 o 
   0   8   0     1303.80     1345.75     24.66 o 
   1   8   0     1598.31     1569.18     20.20 o 
   2   8   0      757.19      758.05     13.17 o 
   3   8   0     1403.34     1448.91     23.75 o 
   4   8   0      273.43      284.49      9.36 o 
   5   8   0      382.10      375.15     22.82 o 
   6   8   0      159.95      154.95      7.27 o 
   1   9   0      125.27      129.15      3.04 o 
   2   9   0       40.19       33.94      1.87 o 
   3   9   0       38.29       34.68      3.01 o 
   4   9   0      149.41      146.10      6.34 o 
   5   9   0        4.78        1.53      1.98 o 
   6   9   0        0.03        2.18      2.15 o 
   0  10   0     1378.06     1486.20     27.43 o 
   1  10   0      275.04      295.17      6.41 o 
   2  10   0      464.62      461.52      9.04 o 
   3  10   0      158.05      156.09      5.33 o 
   4  10   0      881.81      795.43     20.80 o 
   5  10   0      235.23      213.76      8.59 o 
   1  11   0      263.43      256.21      7.48 o 
   2  11   0      388.28      386.65      8.03 o 
   3  11   0       48.86       42.55      3.01 o 
   4  11   0        0.39        1.23      1.80 o 
   5  11   0        2.33        0.95      2.12 o 
   0  12   0     1215.74     1314.42     44.93 o 
   1  12   0      891.10      882.00     16.43 o 
   2  12   0      587.49      570.13     12.78 o 
   3  12   0      440.51      427.80     13.31 o 
   4  12   0       83.32       96.08      5.58 o 
   1  13   0        8.29        9.59      3.30 o 
   2  13   0       22.64       25.10      2.39 o 
   3  13   0        0.57       -0.55      1.37 o 
   0  14   0      320.59      344.58     16.01 o 
   1  14   0      410.42      453.87     20.18 o 
   2  14   0      188.60      190.64      8.12 o 
  -7   1   1      418.21      440.96     18.81 o 
  -6   1   1      415.60      413.13     11.86 o 
  -5   1   1     1095.51     1105.99     25.87 o 
  -4   1   1      218.97      212.81      6.39 o 
  -3   1   1       24.96       19.71      1.51 o 
  -2   1   1       14.69       17.41      2.42 o 
  -1   1   1     2574.40     2625.59     45.43 o 
   0   1   1     5735.21     5007.21     95.84 o 
   1   1   1     1671.16     1698.73     29.89 o 
   2   1   1     2065.54     1995.15     35.51 o 
   3   1   1     1866.67     1839.88     33.28 o 
   4   1   1     2772.42     2811.29     58.19 o 
   5   1   1      705.06      720.11     15.08 o 
   6   1   1      488.20      498.27     15.81 o 
   7   1   1      344.12      351.74     16.96 o 
  -7   2   1        0.44        5.20      3.75 o 
  -6   2   1       71.61       78.38      4.21 o 
  -5   2   1      222.27      209.17      6.84 o 
  -4   2   1      165.09      192.96     14.86 o 
  -3   2   1      143.20      139.88      4.40 o 
  -2   2   1       80.15       72.55      1.61 o 
  -1   2   1     2110.72     2085.86     36.41 o 
   0   2   1     1509.48     1515.86     22.85 o 
   1   2   1      240.88      229.83      8.37 o 
   2   2   1       40.06       41.48      1.55 o 
   3   2   1      328.49      382.95      8.09 o 
   4   2   1      457.43      481.94     10.31 o 
   5   2   1      287.27      309.22      9.81 o 
   6   2   1        7.36       10.73      2.47 o 
   7   2   1       21.22       18.76      4.42 o 
  -7   3   1       76.50       87.23      5.60 o 
  -6   3   1      129.84      131.75      8.27 o 
  -5   3   1      161.91      157.07      4.53 o 
  -4   3   1      867.94      844.14     16.16 o 
  -3   3   1     1595.11     1662.05     23.11 o 
  -2   3   1      571.82      594.20      8.68 o 
  -1   3   1      292.68      285.01      5.55 o 
   0   3   1      908.13      922.53     12.82 o 
   1   3   1     3748.15     3809.00     81.85 o 
   2   3   1     7714.61     7791.10    166.46 o 
   3   3   1     3990.12     4105.08     72.16 o 
   4   3   1      932.77      918.72     22.31 o 
   5   3   1      306.60      342.07     10.53 o 
   6   3   1       59.37       72.39     12.24 o 
   7   3   1       19.21       25.06      3.61 o 
  -7   4   1       48.84       41.70      5.16 o 
  -6   4   1       20.61       22.17      6.69 o 
  -5   4   1       50.53       61.96      3.70 o 
  -4   4   1        6.91        8.91      0.97 o 
  -3   4   1      442.34      500.39      8.60 o 
  -2   4   1       24.97       23.28      0.94 o 
  -1   4   1       26.93       29.34      0.82 o 
   0   4   1       19.03       19.76      0.78 o 
   1   4   1        0.46        2.13      2.15 o 
   2   4   1      582.22      640.93     15.48 o 
   3   4   1       21.07       26.82      3.82 o 
   4   4   1      131.40      138.10      5.33 o 
   5   4   1       20.00       19.45      2.50 o 
   6   4   1      117.90      111.19      6.53 o 
   7   4   1       30.42       33.28      3.89 o 
  -7   5   1      377.42      383.54     14.10 o 
  -6   5   1      996.56      978.52     24.61 o 
  -5   5   1      414.37      436.22     17.38 o 
  -4   5   1      478.39      466.24     12.15 o 
  -3   5   1      202.08      186.69      3.59 o 
  -2   5   1     1801.42     1834.97     25.46 o 
  -1   5   1      449.49      447.11      6.19 o 
   0   5   1      746.02      705.95     12.58 o 
   1   5   1     4393.29     4340.33     69.62 o 
   2   5   1     1370.94     1355.72     30.77 o 
   3   5   1     2039.79     1946.60     53.82 o 
   4   5   1     1060.76     1037.41     25.03 o 
   5   5   1     1560.89     1486.35     35.17 o 
   6   5   1      522.35      518.77     15.07 o 
   7   5   1      142.75      155.60     11.36 o 
  -7   6   1        7.92        6.37      2.65 o 
  -6   6   1       99.99       85.57      5.25 o 
  -5   6   1       72.51       70.13      4.09 o 
  -4   6   1      168.52      174.75      6.37 o 
  -3   6   1      304.62      335.10      5.74 o 
  -2   6   1       69.08       78.70      2.01 o 
  -1   6   1      181.79      207.67      3.63 o 
   0   6   1        8.80       11.61      0.72 o 
   1   6   1        2.77        3.98      0.50 o 
   2   6   1      399.19      453.13     11.68 o 
   3   6   1      121.15      133.85      5.00 o 
   4   6   1        5.02        4.11      1.42 o 
   5   6   1       86.17       87.61      5.69 o 
   6   6   1       27.31       27.09      3.17 o 
  -6   7   1      293.73      269.80      9.68 o 
  -5   7   1       36.66       41.48      3.47 o 
  -4   7   1      197.41      175.12      5.45 o 
  -3   7   1      306.87      299.73      7.05 o 
  -2   7   1      254.40      229.74      4.70 o 
  -1   7   1      404.88      363.04      5.45 o 
   0   7   1      753.91      694.83      9.47 o 
   1   7   1     1348.79     1377.80     22.56 o 
   2   7   1     1458.15     1431.44     26.87 o 
   3   7   1      688.91      680.59     17.09 o 
   4   7   1       92.76       90.82      4.34 o 
   5   7   1      390.00      379.95     11.51 o 
   6   7   1      357.61      333.36     16.73 o 
  -6   8   1        1.17        0.48      1.82 o 
  -5   8   1       44.77       48.91      3.91 o 
  -4   8   1      350.39      322.37      8.44 o 
  -3   8   1        6.52        4.93      1.69 o 
  -2   8   1       17.43       18.37      1.36 o 
  -1   8   1      119.19      132.49      3.05 o 
   0   8   1      573.18      659.03      9.16 o 
   1   8   1      257.82      271.25      4.98 o 
   2   8   1       38.98       41.29      1.99 o 
   3   8   1      488.80      458.90     10.17 o 
   4   8   1      137.53      138.46      5.60 o 
   5   8   1       28.12       24.31      5.44 o 
   6   8   1       89.93       96.88      8.62 o 
  -6   9   1       72.65       61.96      4.82 o 
  -5   9   1      575.53      561.83     17.96 o 
  -4   9   1      350.31      341.98      9.04 o 
  -3   9   1      340.59      362.73      9.03 o 
  -2   9   1      758.51      778.34     13.62 o 
  -1   9   1     1321.01     1414.94     25.93 o 
   0   9   1     1957.87     2061.54     26.23 o 
   1   9   1     1639.13     1570.86     22.47 o 
   2   9   1     1293.43     1332.44     25.36 o 
   3   9   1     1212.49     1196.24     23.04 o 
   4   9   1     1373.19     1257.48     53.55 o 
   5   9   1      147.18      129.48      6.31 o 
  -5  10   1       53.46       51.80      6.34 o 
  -4  10   1      133.46      128.45      7.57 o 
  -3  10   1       35.01       35.13      2.68 o 
  -2  10   1       10.63        8.21      1.49 o 
  -1  10   1       31.06       33.97      1.66 o 
   0  10   1      107.14      113.22      5.05 o 
   1  10   1       24.07       21.96      1.70 o 
   2  10   1       43.96       40.38      2.15 o 
   3  10   1      112.12      122.03      6.94 o 
   4  10   1       19.97       22.46      3.53 o 
   5  10   1        2.34        1.00      2.00 o 
  -5  11   1      280.28      255.29      9.68 o 
  -4  11   1      267.74      268.26      8.08 o 
  -3  11   1      221.34      213.65      6.63 o 
  -2  11   1        2.94        2.90      1.42 o 
  -1  11   1      175.29      172.14      5.06 o 
   0  11   1      212.53      227.97      5.31 o 
   1  11   1       30.72       35.35      2.02 o 
   2  11   1      497.57      466.82      9.35 o 
   3  11   1      544.63      539.51     12.10 o 
   4  11   1      530.31      504.97     14.89 o 
  -4  12   1        3.48        4.25      1.91 o 
  -3  12   1       24.27       19.67      2.36 o 
  -2  12   1       88.40       86.76      3.81 o 
  -1  12   1      405.62      394.97     11.55 o 
   0  12   1       75.53       72.87      3.31 o 
   1  12   1        4.95        4.47      1.44 o 
   2  12   1       18.76       14.74      1.70 o 
   3  12   1        2.02        1.90      1.91 o 
   4  12   1       11.19       10.68      2.57 o 
  -3  13   1      145.97      165.79      5.92 o 
  -2  13   1      409.37      426.39     13.95 o 
  -1  13   1      376.31      391.93     11.62 o 
   0  13   1      522.78      546.04     21.93 o 
   1  13   1      790.64      772.19     20.66 o 
   2  13   1      407.61      425.67     10.51 o 
   3  13   1      256.80      262.00      9.25 o 
  -2  14   1        0.58       -0.09      1.62 o 
  -1  14   1        0.32        1.72      2.55 o 
   0  14   1       48.98       43.16      5.27 o 
   1  14   1       19.75       18.43      3.77 o 
   2  14   1       13.47       10.80      3.22 o 
  -7   0   2      516.65      493.86     20.28 o 
  -6   0   2      360.82      379.62     15.81 o 
  -5   0   2      984.63      947.75     22.23 o 
  -4   0   2      227.87      204.65      6.15 o 
  -3   0   2     1672.26     1531.98     38.60 o 
  -2   0   2     1369.86     1499.56     26.37 o 
  -1   0   2    33302.30    22958.47   1061.56 o 
   0   0   2     1119.55     1318.44     28.83 o 
   1   0   2     2784.90     2782.60     59.94 o 
   2   0   2      138.82      129.95      4.11 o 
   3   0   2     1407.80     1641.13     36.91 o 
   4   0   2      965.40     1053.45     26.49 o 
   5   0   2     1002.58     1005.53     36.14 o 
   6   0   2      282.14      290.18     14.79 o 
   7   0   2      528.86      544.34     24.00 o 
  -7   1   2       12.03       14.30      2.70 o 
  -6   1   2        2.86        5.30      1.44 o 
  -5   1   2       61.97       67.36      2.44 o 
  -4   1   2      452.69      446.01      7.96 o 
  -3   1   2     1178.81     1172.76     16.45 o 
  -2   1   2        8.34        6.77      0.48 o 
  -1   1   2      575.41      625.44      8.84 o 
   0   1   2      926.44      967.81     17.38 o 
   1   1   2     1626.45     1690.18     29.92 o 
   2   1   2     1033.23     1096.00     19.99 o 
   3   1   2      589.46      660.99     13.03 o 
   4   1   2       15.01       19.55      2.21 o 
   5   1   2       93.32       78.64      4.47 o 
   6   1   2        0.57        1.72      2.92 o 
   7   1   2       26.90       33.11      4.26 o 
  -7   2   2       19.74       27.29      3.33 o 
  -6   2   2      665.24      649.71     15.87 o 
  -5   2   2     1230.43     1189.80     22.55 o 
  -4   2   2     1757.28     1658.11     25.73 o 
  -3   2   2     1079.45      977.87     13.91 o 
  -2   2   2      451.14      423.35     10.00 o 
  -1   2   2     1376.44     1530.87     23.43 o 
   0   2   2       24.95       19.74      1.32 o 
   1   2   2       44.39       50.71      1.83 o 
   2   2   2      523.03      529.20     10.24 o 
   3   2   2     1050.74     1054.02     19.74 o 
   4   2   2     1061.79     1049.50     64.40 o 
   5   2   2      140.93      164.30      6.66 o 
   6   2   2      926.67      950.25     24.72 o 
   7   2   2      151.14      177.53     11.56 o 
  -7   3   2        0.02        3.28      1.98 o 
  -6   3   2      363.10      404.38     11.91 o 
  -5   3   2        0.03        2.10      1.07 o 
  -4   3   2        1.65        4.62      0.80 o 
  -3   3   2       15.04       13.90      0.65 o 
  -2   3   2        0.49        1.30      0.47 o 
  -1   3   2       59.27       59.01      1.65 o 
   0   3   2       11.63        9.24      0.77 o 
   1   3   2       65.79       73.80      2.35 o 
   2   3   2       36.34       39.81      2.16 o 
   3   3   2       30.25       40.14      2.66 o 
   4   3   2      559.45      550.43     14.90 o 
   5   3   2        5.17        7.32      2.09 o 
   6   3   2        7.52        7.59      2.52 o 
   7   3   2       13.08        9.49      4.07 o 
  -7   4   2      513.05      512.70     15.13 o 
  -6   4   2      581.48      555.69     15.33 o 
  -5   4   2      899.82      864.97     17.22 o 
  -4   4   2     2526.56     2394.67     43.03 o 
  -3   4   2     2117.38     2113.01     29.28 o 
  -2   4   2     1155.24     1143.55     18.26 o 
  -1   4   2      219.37      193.18      5.14 o 
   0   4   2       48.86       34.30      1.20 o 
   1   4   2      963.94      939.74     17.23 o 
   2   4   2     2010.03     1920.28     42.80 o 
   3   4   2     1399.77     1398.00     32.31 o 
   4   4   2     1549.57     1515.76     35.36 o 
   5   4   2     1820.05     1790.89     41.89 o 
   6   4   2      193.98      206.03      8.26 o 
  -7   5   2       14.50       13.88      3.31 o 
  -6   5   2      101.76       87.99      4.90 o 
  -5   5   2       13.30       13.11      2.21 o 
  -4   5   2       12.22       11.36      1.22 o 
  -3   5   2       95.19       99.55      2.89 o 
  -2   5   2      534.84      579.28      9.04 o 
  -1   5   2       10.40       10.97      0.60 o 
   0   5   2      484.12      567.64      9.45 o 
   1   5   2      195.87      213.56      4.69 o 
   2   5   2      350.88      362.19      9.84 o 
   3   5   2        1.73        1.78      1.08 o 
   4   5   2       76.87       77.64      4.11 o 
   5   5   2       22.15       31.51      4.21 o 
   6   5   2       14.07       12.69      3.33 o 
  -7   6   2      254.40      270.75     14.26 o 
  -6   6   2      107.45      115.17      4.77 o 
  -5   6   2      159.79      160.71      6.45 o 
  -4   6   2      112.82      101.71      3.22 o 
  -3   6   2      988.62      996.76     16.68 o 
  -2   6   2     1535.26     1518.27     21.60 o 
  -1   6   2      655.86      639.50      8.68 o 
   0   6   2     2015.83     2013.02     31.04 o 
   1   6   2     1425.60     1401.22     31.80 o 
   2   6   2      132.47      100.54      4.41 o 
   3   6   2      232.19      268.63     31.55 o 
   4   6   2       57.99       81.41     18.32 o 
   5   6   2      631.40      635.92     21.43 o 
   6   6   2      248.73      239.99      9.07 o 
  -6   7   2        0.12        2.40      1.97 o 
  -5   7   2        0.65        2.25      1.40 o 
  -4   7   2       19.45       23.12      2.13 o 
  -3   7   2       19.07       17.75      2.07 o 
  -2   7   2      595.15      636.14     11.20 o 
  -1   7   2       72.15       80.52      2.16 o 
   0   7   2      326.56      363.97      7.51 o 
   1   7   2       13.64       11.49      1.42 o 
   2   7   2      314.36      327.93      9.32 o 
   3   7   2       37.38       44.97      2.99 o 
   4   7   2       98.81       95.62      4.69 o 
   5   7   2        6.96       11.60      7.26 o 
   6   7   2       42.56       54.34      4.41 o 
  -6   8   2      372.15      341.14     13.61 o 
  -5   8   2      444.06      444.94     14.09 o 
  -4   8   2     1280.78     1290.38     25.40 o 
  -3   8   2      486.57      497.55     34.18 o 
  -2   8   2      646.20      652.97     11.67 o 
  -1   8   2      295.19      287.37      5.24 o 
   0   8   2      453.73      429.35      7.11 o 
   1   8   2      278.22      270.18      5.62 o 
   2   8   2     1117.47     1122.90     35.04 o 
   3   8   2      374.33      381.39     10.98 o 
   4   8   2      866.30      823.20     22.50 o 
   5   8   2      458.69      434.80     18.86 o 
  -6   9   2        1.54        3.50      4.48 o 
  -5   9   2       72.81       63.22      3.78 o 
  -4   9   2        0.07        0.54      1.21 o 
  -3   9   2      135.88      144.14      4.93 o 
  -2   9   2      241.81      244.56      7.03 o 
  -1   9   2       23.36       25.13      2.86 o 
   0   9   2      156.00      143.20      3.80 o 
   1   9   2      153.71      147.11      3.82 o 
   2   9   2        0.60        0.64      0.93 o 
   3   9   2       29.60       31.94      2.81 o 
   4   9   2       24.04       18.99      2.50 o 
   5   9   2        0.35        0.41      1.76 o 
  -5  10   2      745.32      699.31     18.49 o 
  -4  10   2      188.08      192.21      6.57 o 
  -3  10   2      428.15      431.87     10.46 o 
  -2  10   2      100.46      106.35      4.28 o 
  -1  10   2      532.72      540.57     11.78 o 
   0  10   2       14.56       17.06      1.46 o 
   1  10   2       78.86       81.29      2.83 o 
   2  10   2      101.40      116.63      6.07 o 
   3  10   2     1183.25     1105.30     23.37 o 
   4  10   2      556.34      542.31     12.41 o 
   5  10   2      190.31      181.55      9.05 o 
  -5  11   2        9.66        8.12      2.23 o 
  -4  11   2        1.06        1.33      1.48 o 
  -3  11   2      125.60      120.35      4.73 o 
  -2  11   2       90.79       91.91      3.83 o 
  -1  11   2        6.27        5.24      1.32 o 
   0  11   2      113.65      113.53      8.16 o 
   1  11   2      109.89      108.79      4.07 o 
   2  11   2        0.56        3.59      1.38 o 
   3  11   2       27.66       23.91      2.32 o 
   4  11   2        0.01        2.12      1.50 o 
  -4  12   2      319.46      322.71      9.26 o 
  -3  12   2      271.07      271.47     11.04 o 
  -2  12   2      354.93      370.15     11.45 o 
  -1  12   2      532.00      559.54     15.20 o 
   0  12   2      462.57      475.32     10.86 o 
   1  12   2      456.40      451.37     20.06 o 
   2  12   2      467.84      437.86     18.21 o 
   3  12   2      155.63      162.81      5.56 o 
  -3  13   2      111.38      119.51      7.18 o 
  -2  13   2       12.65       13.36      3.56 o 
  -1  13   2        9.65        8.93      2.03 o 
   0  13   2        4.00        5.59      1.83 o 
   1  13   2       63.78       68.95      4.31 o 
   2  13   2       38.99       38.86      3.73 o 
  -1  14   2      130.35      144.73      6.36 o 
   0  14   2      169.28      153.33      9.69 o 
   1  14   2       83.93       88.43     11.50 o 
  -7   1   3       96.42       85.95      5.00 o 
  -6   1   3      460.27      459.90     15.51 o 
  -5   1   3      365.29      344.14      8.07 o 
  -4   1   3      645.28      637.60     11.42 o 
  -3   1   3     1399.28     1353.51     19.35 o 
  -2   1   3     4114.67     4073.23     49.81 o 
  -1   1   3     5686.60     5363.75     85.59 o 
   0   1   3     1115.58     1043.60     16.45 o 
   1   1   3      428.45      390.99      6.82 o 
   2   1   3      183.10      172.54      3.71 o 
   3   1   3      819.38      849.57     14.32 o 
   4   1   3      235.13      231.31      6.39 o 
   5   1   3      381.22      371.30     12.09 o 
   6   1   3      556.70      578.95     25.53 o 
  -7   2   3       10.96        9.11      2.47 o 
  -6   2   3       76.09       70.89      6.12 o 
  -5   2   3       40.66       48.22      4.93 o 
  -4   2   3       85.25       76.80      2.45 o 
  -3   2   3       25.55       23.87      1.16 o 
  -2   2   3      514.69      534.20      9.10 o 
  -1   2   3      583.92      607.37      8.84 o 
   0   2   3       33.06       30.22      1.15 o 
   1   2   3        0.17        0.43      0.50 o 
   2   2   3      301.13      334.42      7.22 o 
   3   2   3      327.81      349.67      9.89 o 
   4   2   3      391.49      385.01     11.18 o 
   5   2   3       28.77       31.97      3.17 o 
   6   2   3        8.67        6.60      2.46 o 
  -7   3   3       13.65        9.35      2.43 o 
  -6   3   3       50.04       54.52      3.21 o 
  -5   3   3      600.16      573.62     12.27 o 
  -4   3   3     1550.27     1535.00     24.56 o 
  -3   3   3     1695.64     1661.15     26.16 o 
  -2   3   3     1646.57     1485.79     60.93 o 
  -1   3   3     1501.04     1456.80     20.22 o 
   0   3   3     2129.52     2212.48     47.76 o 
   1   3   3     3311.45     3231.21     56.80 o 
   2   3   3     1360.10     1392.01     25.39 o 
   3   3   3      298.43      304.01      9.02 o 
   4   3   3      148.06      159.93      9.62 o 
   5   3   3       67.84       72.34      4.50 o 
   6   3   3       36.30       46.55      4.19 o 
  -7   4   3       32.82       28.90      3.44 o 
  -6   4   3        0.49        1.09      1.28 o 
  -5   4   3       25.99       29.26      3.67 o 
  -4   4   3      131.64      139.20      3.73 o 
  -3   4   3        5.17        7.53      0.98 o 
  -2   4   3        0.92        0.99      0.56 o 
  -1   4   3       13.16       10.81      0.88 o 
   0   4   3      106.86      106.54      2.54 o 
   1   4   3       93.66       98.26      3.24 o 
   2   4   3       56.04       60.64      7.48 o 
   3   4   3      209.90      220.75      7.28 o 
   4   4   3        0.31       -0.19      1.24 o 
   5   4   3      273.67      255.61     13.00 o 
   6   4   3        6.03        7.82      2.72 o 
  -7   5   3      311.05      320.19     11.03 o 
  -6   5   3      163.83      151.79      6.55 o 
  -5   5   3      328.60      334.98      7.24 o 
  -4   5   3      625.37      632.85     11.51 o 
  -3   5   3     2500.68     2460.19     38.34 o 
  -2   5   3     1585.35     1662.94     28.90 o 
  -1   5   3     1019.03     1068.80     17.24 o 
   0   5   3     2088.63     2132.24     32.77 o 
   1   5   3      227.44      215.16      6.59 o 
   2   5   3      528.75      488.64     12.86 o 
   3   5   3      266.52      274.91     10.86 o 
   4   5   3      952.73      927.73     23.23 o 
   5   5   3      570.79      566.05     16.09 o 
   6   5   3      244.51      252.35      9.69 o 
  -7   6   3       27.24       23.30      3.50 o 
  -6   6   3       31.59       33.12      5.86 o 
  -5   6   3       45.98       46.28      3.60 o 
  -4   6   3      160.84      152.08      4.27 o 
  -3   6   3       25.99       30.30      2.04 o 
  -2   6   3       18.16       17.54      1.33 o 
  -1   6   3       82.46       82.46      2.48 o 
   0   6   3       72.84       81.86      2.34 o 
   1   6   3      461.83      487.38     12.68 o 
   2   6   3       47.37       49.01      2.99 o 
   3   6   3        0.07        0.42      1.16 o 
   4   6   3      132.59      130.77      5.74 o 
   5   6   3        7.65        4.20      2.04 o 
   6   6   3       14.75       10.58      3.22 o 
  -6   7   3       31.28       27.30      9.89 o 
  -5   7   3      255.08      261.30     12.06 o 
  -4   7   3      486.88      497.88      9.81 o 
  -3   7   3      543.70      537.00     14.85 o 
  -2   7   3      788.42      760.24     13.22 o 
  -1   7   3      819.44      791.87     13.49 o 
   0   7   3      928.22      898.82     17.49 o 
   1   7   3      562.25      533.49     13.87 o 
   2   7   3       75.52       78.65      3.86 o 
   3   7   3       27.55       24.73      2.56 o 
   4   7   3      138.19      142.91     11.18 o 
   5   7   3      300.75      293.65     10.10 o 
  -6   8   3       59.42       55.26      4.41 o 
  -5   8   3      315.37      323.01      8.88 o 
  -4   8   3        4.16        5.75      1.58 o 
  -3   8   3        0.11        1.98      0.99 o 
  -2   8   3       89.27       88.93      2.95 o 
  -1   8   3      160.12      169.19      4.17 o 
   0   8   3       94.12       98.64      5.26 o 
   1   8   3        7.86        9.28      1.69 o 
   2   8   3      314.85      307.86      9.37 o 
   3   8   3       50.76       47.30      3.76 o 
   4   8   3        1.25        0.74      1.54 o 
   5   8   3       60.23       73.75      4.77 o 
  -6   9   3      209.34      220.24      8.90 o 
  -5   9   3      201.63      196.04     10.74 o 
  -4   9   3      331.23      352.09     14.01 o 
  -3   9   3      874.48      881.57     15.69 o 
  -2   9   3     1155.90     1182.37     24.05 o 
  -1   9   3     1650.44     1649.00     48.16 o 
   0   9   3      940.59      925.23     18.49 o 
   1   9   3      630.19      646.15     16.81 o 
   2   9   3      643.38      647.77     16.92 o 
   3   9   3      988.87      944.28     23.63 o 
   4   9   3      108.97       97.54      5.11 o 
   5   9   3       95.60       89.19      5.30 o 
  -5  10   3       13.43        9.38      2.16 o 
  -4  10   3        0.60        0.93      1.38 o 
  -3  10   3       14.36       15.79      2.05 o 
  -2  10   3      105.88      116.42      6.07 o 
  -1  10   3        3.16        2.97      1.23 o 
   0  10   3       60.33       62.76      3.22 o 
   1  10   3        1.33        2.40      1.51 o 
   2  10   3       59.05       59.45      4.66 o 
   3  10   3       39.82       34.25      5.51 o 
   4  10   3       42.31       42.94      3.69 o 
  -4  11   3      318.16      315.12      8.91 o 
  -3  11   3      102.87      104.79      5.83 o 
  -2  11   3      379.47      380.10     11.56 o 
  -1  11   3      232.32      232.66      8.28 o 
   0  11   3        7.07        8.27      1.59 o 
   1  11   3      143.41      145.85      6.15 o 
   2  11   3      143.58      152.38      6.58 o 
   3  11   3      227.17      219.53      6.61 o 
  -4  12   3       41.44       39.40      3.26 o 
  -3  12   3       84.05       74.94      4.83 o 
  -2  12   3      232.10      224.56      8.23 o 
  -1  12   3       88.37       77.00      3.82 o 
   0  12   3       32.17       36.55      6.12 o 
   1  12   3       55.78       48.72      8.89 o 
   2  12   3        8.87        7.72      2.18 o 
   3  12   3        0.45       -0.67      1.47 o 
  -3  13   3      388.21      370.55     12.17 o 
  -2  13   3      373.11      398.82     12.40 o 
  -1  13   3      502.28      527.65     15.01 o 
   0  13   3      621.52      605.20     13.70 o 
   1  13   3      249.69      254.94      9.12 o 
  -7   0   4       48.36       36.49      5.30 o 
  -6   0   4      111.00      105.23      7.37 o 
  -5   0   4       12.91       10.62      2.87 o 
  -4   0   4       67.46       77.16      3.26 o 
  -3   0   4      331.72      371.25      7.60 o 
  -2   0   4     9644.59     8836.45    447.09 o 
  -1   0   4     2617.73     2818.02     61.17 o 
   0   0   4     4996.35     4839.89    122.61 o 
   1   0   4     1779.24     1671.06     68.47 o 
   2   0   4     2100.54     2160.19     47.85 o 
   3   0   4     1036.53     1022.34     24.20 o 
   4   0   4      429.98      455.05     19.26 o 
   5   0   4       76.96       75.50      7.29 o 
   6   0   4      363.04      393.53     19.51 o 
  -7   1   4        3.90        3.22      2.23 o 
  -6   1   4        8.71        6.14      2.40 o 
  -5   1   4       96.35      102.00      3.64 o 
  -4   1   4      212.78      212.65      6.24 o 
  -3   1   4       20.44       19.15      0.95 o 
  -2   1   4      431.38      445.97      7.03 o 
  -1   1   4      534.85      586.92      9.87 o 
   0   1   4      289.35      301.22      5.63 o 
   1   1   4      326.42      328.90      6.18 o 
   2   1   4      401.98      392.85     13.43 o 
   3   1   4        8.88        8.82      1.36 o 
   4   1   4      105.21       95.43      3.89 o 
   5   1   4        0.40        2.10      1.92 o 
   6   1   4       22.98       35.86      4.35 o 
  -7   2   4      139.84      137.94      8.04 o 
  -6   2   4      185.65      188.32      7.31 o 
  -5   2   4      258.68      265.01      6.82 o 
  -4   2   4      215.89      212.43      4.74 o 
  -3   2   4      212.99      205.93      4.48 o 
  -2   2   4        4.26        2.93      0.67 o 
  -1   2   4     1102.65     1121.45     17.92 o 
   0   2   4      593.64      584.65      9.92 o 
   1   2   4     1383.90     1383.63     22.05 o 
   2   2   4     1032.54      979.93     16.21 o 
   3   2   4      582.53      566.94     12.25 o 
   4   2   4       30.57       31.65      2.44 o 
   5   2   4      481.28      511.98     15.69 o 
   6   2   4       44.08       53.04      5.02 o 
  -7   3   4      141.36      141.24      6.73 o 
  -6   3   4        1.92        0.83      1.30 o 
  -5   3   4       13.71       15.27      2.04 o 
  -4   3   4        3.54        3.98      0.94 o 
  -3   3   4       16.74       14.95      1.23 o 
  -2   3   4      180.69      183.74      4.11 o 
  -1   3   4        2.86        2.86      0.51 o 
   0   3   4       44.71       44.20      1.63 o 
   1   3   4       33.65       33.96      1.57 o 
   2   3   4       10.79       11.69      3.25 o 
   3   3   4      349.70      352.37     11.26 o 
   4   3   4        3.00        3.08      1.59 o 
   5   3   4        7.03        4.90      1.78 o 
   6   3   4        9.35        9.50      2.86 o 
  -7   4   4       94.97      100.06      7.94 o 
  -6   4   4       98.86      100.70      4.19 o 
  -5   4   4      447.70      442.02      8.82 o 
  -4   4   4      446.73      455.60     12.79 o 
  -3   4   4      690.33      680.83     11.97 o 
  -2   4   4      591.91      612.30     13.88 o 
  -1   4   4      605.23      615.24     10.56 o 
   0   4   4     1967.51     1959.43     30.58 o 
   1   4   4     2289.03     2254.05     50.12 o 
   2   4   4     1448.80     1382.84     59.69 o 
   3   4   4     1150.41     1090.09     28.31 o 
   4   4   4     1172.64     1139.23     27.96 o 
   5   4   4       68.93       69.83      4.68 o 
  -7   5   4       68.45       75.18      5.06 o 
  -6   5   4       18.69       17.99      2.23 o 
  -5   5   4        0.83        0.65      1.22 o 
  -4   5   4       42.87       38.32      2.11 o 
  -3   5   4      338.93      337.35      6.97 o 
  -2   5   4       89.02       86.96      2.74 o 
  -1   5   4       31.68       35.86      1.67 o 
   0   5   4       37.54       40.90      1.96 o 
   1   5   4      355.28      339.00      9.66 o 
   2   5   4       50.80       53.92      3.48 o 
   3   5   4        0.04        1.67      1.32 o 
   4   5   4        0.64        2.61      1.71 o 
   5   5   4       11.19       14.67      2.79 o 
  -6   6   4        8.61        9.62      3.50 o 
  -5   6   4        2.08        3.79      1.24 o 
  -4   6   4      146.99      146.51      4.26 o 
  -3   6   4      443.36      438.44      8.65 o 
  -2   6   4      558.69      550.01     10.11 o 
  -1   6   4     2171.46     2199.64     34.36 o 
   0   6   4     2280.17     2134.36     47.86 o 
   1   6   4      753.11      724.05     18.15 o 
   2   6   4      470.96      470.02     12.96 o 
   3   6   4       20.94       21.12      2.52 o 
   4   6   4      303.35      297.66      9.95 o 
   5   6   4       69.76       71.65      5.77 o 
  -6   7   4        0.99        0.09      1.43 o 
  -5   7   4        5.80        7.27      1.57 o 
  -4   7   4        7.80        8.40      1.47 o 
  -3   7   4       70.79       74.04      2.88 o 
  -2   7   4        4.58        6.51      1.12 o 
  -1   7   4      157.01      170.81      4.26 o 
   0   7   4        0.26        1.46      0.91 o 
   1   7   4      122.55      124.55      6.63 o 
   2   7   4        0.24        0.87      1.32 o 
   3   7   4       46.04       48.54      4.97 o 
   4   7   4        1.94        3.40      1.91 o 
   5   7   4       29.90       37.42      4.67 o 
  -6   8   4       95.95      105.72      5.56 o 
  -5   8   4      343.60      345.39      9.39 o 
  -4   8   4      121.22      114.99      3.95 o 
  -3   8   4      338.36      346.96      7.54 o 
  -2   8   4      390.08      392.79      8.03 o 
  -1   8   4      813.05      810.96     16.70 o 
   0   8   4      743.74      687.42     14.43 o 
   1   8   4     1205.42     1159.63     27.90 o 
   2   8   4      324.66      322.81     10.07 o 
   3   8   4      581.06      574.49     15.89 o 
   4   8   4      216.10      222.26      8.40 o 
  -5   9   4        0.07        0.82      1.57 o 
  -4   9   4       19.06       20.33      2.50 o 
  -3   9   4       25.57       24.51      2.68 o 
  -2   9   4        0.59        1.51      1.20 o 
  -1   9   4      141.26      132.03      7.92 o 
   0   9   4       62.58       57.12      3.09 o 
   1   9   4       16.28       13.22      2.22 o 
   2   9   4       69.79       70.05      4.21 o 
   3   9   4        0.02        2.34      2.92 o 
   4   9   4       10.87       10.16      2.42 o 
  -5  10   4       24.89       30.05      2.98 o 
  -4  10   4      175.46      184.84      6.27 o 
  -3  10   4       89.89       89.81      3.53 o 
  -2  10   4      518.54      512.88     14.71 o 
  -1  10   4      133.33      138.62      5.04 o 
   0  10   4      165.93      159.57      5.41 o 
   1  10   4      207.36      201.23      7.65 o 
   2  10   4     1002.98      958.56     30.97 o 
   3  10   4      442.46      410.05     12.61 o 
  -4  11   4      124.91      127.93     11.22 o 
  -3  11   4      150.00      147.84      6.63 o 
  -2  11   4       99.67       99.33      5.09 o 
  -1  11   4        9.38        8.14      2.25 o 
   0  11   4       32.39       27.55      2.59 o 
   1  11   4        2.04        1.56      3.05 o 
   2  11   4        0.88        4.77      2.73 o 
   3  11   4       27.93       23.29      3.08 o 
  -3  12   4      134.91      141.32      6.68 o 
  -2  12   4      357.52      349.19     11.36 o 
  -1  12   4      514.58      536.64     12.85 o 
   0  12   4      660.26      657.45     14.88 o 
   1  12   4      604.04      599.15     28.54 o 
   2  12   4      206.59      204.89      8.22 o 
  -1  13   4        0.76       -0.76      1.50 o 
   0  13   4       17.95       17.20      2.66 o 
  -7   1   5      242.62      247.43      9.55 o 
  -6   1   5      177.10      173.83      7.20 o 
  -5   1   5      157.42      159.93     15.57 o 
  -4   1   5      156.41      150.31      4.45 o 
  -3   1   5      355.79      364.21      8.10 o 
  -2   1   5      633.84      704.99     42.22 o 
  -1   1   5      115.82      126.76      5.91 o 
   0   1   5      202.44      209.47      4.50 o 
   1   1   5      355.31      341.06      6.64 o 
   2   1   5     1059.14     1060.20     17.69 o 
   3   1   5      526.08      505.74     11.35 o 
   4   1   5      476.59      475.33     14.46 o 
   5   1   5      565.51      573.40     17.51 o 
  -7   2   5        9.94        9.47      2.64 o 
  -6   2   5       21.65       15.07      2.58 o 
  -5   2   5       13.81       12.29      1.65 o 
  -4   2   5       11.36       12.78      1.80 o 
  -3   2   5       88.78       90.36      2.85 o 
  -2   2   5      101.54      106.47      2.98 o 
  -1   2   5       16.03       16.17      1.49 o 
   0   2   5       41.90       45.58      1.89 o 
   1   2   5      230.98      239.56      5.61 o 
   2   2   5       85.23       84.61      3.34 o 
   3   2   5      297.49      308.11      7.92 o 
   4   2   5       59.50       58.97      4.45 o 
   5   2   5        0.28        2.11      2.19 o 
  -7   3   5       57.51       55.43      4.73 o 
  -6   3   5      242.67      249.33      9.20 o 
  -5   3   5      342.86      343.85      8.81 o 
  -4   3   5      187.22      187.79      5.35 o 
  -3   3   5       75.21       70.52      2.54 o 
  -2   3   5       48.77       44.03      1.93 o 
  -1   3   5      321.45      337.97      7.63 o 
   0   3   5     1275.42     1243.21     20.13 o 
   1   3   5     1175.26     1139.86     21.90 o 
   2   3   5      830.18      785.01     16.10 o 
   3   3   5      586.75      579.42     18.95 o 
   4   3   5      290.11      309.58      8.51 o 
   5   3   5       66.49       69.16      5.34 o 
  -6   4   5        4.86        3.81      1.58 o 
  -5   4   5       61.86       59.18      3.14 o 
  -4   4   5        0.09        0.85      0.90 o 
  -3   4   5        0.01       -0.57      0.74 o 
  -2   4   5        0.91        1.63      0.80 o 
  -1   4   5        9.45        7.51      1.25 o 
   0   4   5       41.40       38.01      2.05 o 
   1   4   5       19.59       19.72      1.88 o 
   2   4   5      142.77      143.38      6.47 o 
   3   4   5        2.62        3.98      1.39 o 
   4   4   5      225.53      220.65      7.82 o 
   5   4   5        0.94        2.31      1.84 o 
  -6   5   5      105.25      115.03      6.56 o 
  -5   5   5      170.63      173.46      4.93 o 
  -4   5   5      510.65      506.30      9.95 o 
  -3   5   5      236.68      256.36      9.10 o 
  -2   5   5       87.81       86.96      2.91 o 
  -1   5   5      424.49      425.86      9.43 o 
   0   5   5      130.64      123.91      4.98 o 
   1   5   5      626.18      604.01     12.82 o 
   2   5   5      560.14      527.66     14.46 o 
   3   5   5     1113.57     1068.11     26.45 o 
   4   5   5      746.56      726.49     16.28 o 
  -6   6   5       42.84       38.77      3.11 o 
  -5   6   5       16.00       13.46      1.83 o 
  -4   6   5        0.01       -0.13      0.97 o 
  -3   6   5        0.46        0.76      0.92 o 
  -2   6   5       11.15       10.72      1.33 o 
  -1   6   5        0.33        0.83      0.82 o 
   0   6   5       55.67       53.82      3.34 o 
   1   6   5       65.53       66.83      5.28 o 
   2   6   5        2.47        2.39      1.46 o 
   3   6   5       51.45       48.15      4.45 o 
   4   6   5       20.75       19.20      2.97 o 
  -6   7   5      151.17      154.08      6.92 o 
  -5   7   5      141.47      144.14      4.75 o 
  -4   7   5       55.00       55.38      2.83 o 
  -3   7   5       66.61       67.82      2.92 o 
  -2   7   5       87.25       93.52      3.29 o 
  -1   7   5      312.54      301.91      8.49 o 
   0   7   5      399.48      373.73     11.13 o 
   1   7   5      170.24      163.16      6.36 o 
   2   7   5       18.15       15.85      2.48 o 
   3   7   5      258.15      246.20      8.84 o 
   4   7   5      347.81      336.97     13.21 o 
  -5   8   5        1.54        0.94      1.39 o 
  -4   8   5        0.38       -0.43      1.09 o 
  -3   8   5       22.28       23.50      2.22 o 
  -2   8   5      123.12      131.90      4.04 o 
  -1   8   5      200.27      200.74      6.13 o 
   0   8   5       88.83       95.61      4.89 o 
   1   8   5       29.27       27.66      3.05 o 
   2   8   5        0.84        0.90      1.59 o 
   3   8   5        0.02        3.13      1.90 o 
  -5   9   5       71.11       76.47      5.63 o 
  -4   9   5      180.95      184.00      5.46 o 
  -3   9   5      166.44      180.12      5.19 o 
  -2   9   5      395.82      422.86     10.56 o 
  -1   9   5      253.57      262.87      7.51 o 
   0   9   5      355.59      352.29     11.27 o 
   1   9   5      692.75      631.99     17.32 o 
   2   9   5     1225.36     1159.05     28.87 o 
   3   9   5      341.19      319.41     10.82 o 
  -4  10   5       29.75       31.84      2.96 o 
  -3  10   5       69.01       75.32      4.08 o 
  -2  10   5        0.99        1.67      1.45 o 
  -1  10   5       16.62       17.14      2.89 o 
   0  10   5        7.24        8.66      2.33 o 
   1  10   5       74.04       65.49      7.72 o 
   2  10   5       36.27       32.53      7.93 o 
  -3  11   5       92.50      100.49      5.55 o 
  -2  11   5       37.06       40.12      3.22 o 
  -1  11   5        2.71        0.82      1.48 o 
   0  11   5       63.47       61.31      4.64 o 
   1  11   5      118.03      118.38      6.10 o 
  -1  12   5        7.37        7.67      2.07 o 
  -6   0   6       13.37       13.46      3.90 o 
  -5   0   6      107.52      107.00      7.77 o 
  -4   0   6      289.55      274.54     12.91 o 
  -3   0   6     2246.06     2231.70     71.16 o 
  -2   0   6      577.74      561.10     20.88 o 
  -1   0   6      881.67      854.25     29.40 o 
   0   0   6      294.91      295.63      8.67 o 
   1   0   6      518.56      515.87     13.64 o 
   2   0   6      500.14      513.74     13.83 o 
   3   0   6      239.47      219.79     11.74 o 
   4   0   6      124.83      133.12      9.49 o 
  -6   1   6       19.02       19.87      3.14 o 
  -5   1   6       30.98       32.17     10.81 o 
  -4   1   6       11.38       11.53      2.32 o 
  -3   1   6      221.07      224.97      7.78 o 
  -2   1   6      278.57      277.92      8.70 o 
  -1   1   6        9.13        8.33      1.28 o 
   0   1   6       44.82       44.08      2.00 o 
   1   1   6      153.15      158.71      4.10 o 
   2   1   6        2.85        3.64      1.30 o 
   3   1   6       70.46       65.21      8.55 o 
   4   1   6        2.55        4.19      2.21 o 
  -6   2   6      218.57      231.47      9.03 o 
  -5   2   6      290.84      281.67      9.68 o 
  -4   2   6      246.99      258.89      6.82 o 
  -3   2   6       68.91       62.53      2.89 o 
  -2   2   6      323.62      329.01      8.00 o 
  -1   2   6       32.24       33.77      2.97 o 
   0   2   6      101.02      104.19      3.78 o 
   1   2   6       71.37       61.82      2.86 o 
   2   2   6       87.75       85.66      3.59 o 
   3   2   6       25.58       29.01      2.49 o 
   4   2   6      425.54      431.48     14.01 o 
  -6   3   6       10.70       10.09      2.63 o 
  -5   3   6        1.62        3.69      2.01 o 
  -4   3   6        1.76        1.81      1.27 o 
  -3   3   6       58.12       56.92      2.80 o 
  -2   3   6        0.05       -0.68      0.91 o 
  -1   3   6        7.10        9.90      1.38 o 
   0   3   6       25.64       25.26      1.87 o 
   1   3   6       15.56       14.94      1.69 o 
   2   3   6       65.58       72.26      5.03 o 
   3   3   6       12.57       14.49      2.04 o 
   4   3   6       10.06        8.84      2.64 o 
  -6   4   6      228.94      222.98     11.79 o 
  -5   4   6      309.71      310.85      8.22 o 
  -4   4   6      523.12      519.55     11.65 o 
  -3   4   6      331.29      333.40      9.51 o 
  -2   4   6      115.65      118.68      4.24 o 
  -1   4   6      291.91      314.08      7.64 o 
   0   4   6      275.17      283.93     11.59 o 
   1   4   6      256.30      244.94      8.14 o 
   2   4   6      416.25      407.62      9.91 o 
   3   4   6      717.97      702.57     15.61 o 
   4   4   6      143.26      153.43      5.86 o 
  -6   5   6        5.77        4.89      1.78 o 
  -5   5   6        1.01        2.92      1.46 o 
  -4   5   6       41.06       39.61      2.74 o 
  -3   5   6        1.54        1.92      1.09 o 
  -2   5   6       19.75       20.46      5.16 o 
  -1   5   6       12.47       12.65      1.62 o 
   0   5   6      140.49      136.23      5.58 o 
   1   5   6       12.41       15.34      3.42 o 
   2   5   6        0.00       -0.76      1.48 o 
   3   5   6        1.59        2.97      1.67 o 
  -5   6   6      135.13      138.70      5.23 o 
  -4   6   6      203.55      195.27      5.43 o 
  -3   6   6      168.98      184.95      6.04 o 
  -2   6   6      483.59      502.91      9.92 o 
  -1   6   6      422.27      409.13     15.61 o 
   0   6   6      108.70      106.16      4.97 o 
   1   6   6       87.90       95.70      7.26 o 
   2   6   6        1.89        1.27      1.64 o 
   3   6   6      198.66      200.76      6.65 o 
  -5   7   6        7.43        5.08      1.89 o 
  -4   7   6       24.43       25.19      3.01 o 
  -3   7   6       22.35       23.96      2.12 o 
  -2   7   6        5.71        5.66      1.52 o 
  -1   7   6        7.57       11.32      2.23 o 
   0   7   6       51.88       46.60      3.57 o 
   1   7   6        4.78        1.73      1.92 o 
   2   7   6       80.58       81.82     14.60 o 
   3   7   6       17.10       13.77      2.76 o 
  -4   8   6      208.61      209.25      6.38 o 
  -3   8   6      168.50      176.59      5.24 o 
  -2   8   6      237.03      245.61      8.60 o 
  -1   8   6      153.50      154.73      7.31 o 
   0   8   6      212.48      217.78      8.32 o 
   1   8   6       28.58       26.03      3.07 o 
   2   8   6      200.70      198.57      8.03 o 
  -4   9   6       25.66       22.13      2.37 o 
  -3   9   6       13.86       17.81      3.63 o 
  -2   9   6       10.98       11.33      2.26 o 
  -1   9   6        2.20        3.21      1.93 o 
   0   9   6       13.40       12.11      2.54 o 
   1   9   6        6.71        4.81      2.06 o 
  -2  10   6       31.33       29.62      3.87 o 
  -1  10   6        3.51        5.57      2.22 o 
   0  10   6       12.46       11.88      2.68 o 
  -5   1   7       55.01       56.03      4.40 o 
  -4   1   7      202.26      199.17      8.08 o 
  -3   1   7      465.28      453.70     13.33 o 
  -2   1   7      275.24      273.22      9.10 o 
  -1   1   7      273.57      282.44      9.09 o 
   0   1   7      217.50      227.08      6.25 o 
   1   1   7      295.48      304.92      7.84 o 
   2   1   7       84.49       94.97      5.05 o 
   3   1   7       60.29       67.30      4.79 o 
  -5   2   7        0.48        0.70      1.96 o 
  -4   2   7       18.99       23.75      3.05 o 
  -3   2   7       21.84       21.22      2.76 o 
  -2   2   7        0.44        1.25      1.60 o 
  -1   2   7       19.22       20.68      2.62 o 
   0   2   7       79.99       81.11      3.45 o 
   1   2   7       15.83       14.14      2.78 o 
   2   2   7      136.20      125.78      5.89 o 
   3   2   7       41.86       38.94      3.81 o 
  -5   3   7       54.55       54.30      4.44 o 
  -4   3   7       74.28       77.93      3.66 o 
  -3   3   7      123.63      135.34      6.08 o 
  -2   3   7      335.43      342.32     10.68 o 
  -1   3   7      651.56      667.53     14.20 o 
   0   3   7      454.13      486.36     30.87 o 
   1   3   7      265.91      270.12      8.95 o 
   2   3   7      157.92      156.55      6.61 o 
   3   3   7       82.38       85.51      6.79 o 
  -5   4   7        3.33        4.52      2.33 o 
  -4   4   7        8.16        7.28      1.73 o 
  -3   4   7        8.41        6.83      2.10 o 
  -2   4   7        2.02        2.46      1.77 o 
  -1   4   7        0.11       -0.02      1.42 o 
   0   4   7       38.71       39.30      3.27 o 
   1   4   7       26.19       27.26      2.99 o 
   2   4   7        0.97        3.60      1.92 o 
  -5   5   7      172.85      179.78      9.73 o 
  -4   5   7      192.54      189.19      7.48 o 
  -3   5   7      167.96      159.36      6.82 o 
  -2   5   7      350.61      364.45     10.49 o 
  -1   5   7      160.10      164.11      6.77 o 
   0   5   7      299.95      300.46      9.84 o 
   1   5   7      164.18      168.81      6.90 o 
   2   5   7      258.18      267.01     27.16 o 
  -4   6   7        1.28        1.14      1.56 o 
  -3   6   7        2.99       -0.05      1.22 o 
  -2   6   7        1.54        1.40      1.85 o 
  -1   6   7       28.40       26.02      3.08 o 
   0   6   7        3.41        2.11      1.69 o 
   1   6   7       27.19       26.80      3.95 o 
   2   6   7        4.44        6.91      3.11 o 
  -3   7   7      121.12      126.49      4.49 o 
  -2   7   7      325.79      329.92     21.27 o 
  -1   7   7      322.66      325.53     11.05 o 
   0   7   7       84.54       82.74      4.99 o 
   1   7   7        1.73        0.13      1.75 o 
  -3   8   7       60.00       57.61      4.22 o 
  -2   8   7       81.84       84.90      5.59 o 
  -1   8   7       15.71       19.20      3.11 o 
   0   8   7       20.82       28.76      3.47 o 
  -4   0   8      255.05      247.04     13.29 o 
  -3   0   8       69.25       69.73      6.77 o 
  -2   0   8      231.16      214.40     11.56 o 
  -1   0   8      233.00      234.16     12.01 o 
   0   0   8      470.68      472.51     19.43 o 
  -4   1   8       78.14       58.76      4.62 o 
  -3   1   8       97.71       81.22      8.25 o 
  -2   1   8        0.68       -0.13      1.96 o 
  -1   1   8        3.15        1.66      2.02 o 
   0   1   8       34.27       32.29      4.85 o 
   1   1   8        0.45        0.72      2.90 o 
  -4   2   8        2.27        2.68      2.31 o 
  -3   2   8       71.47       69.72      4.76 o 
  -2   2   8       26.22       22.85      3.12 o 
  -1   2   8      107.13      111.85      5.65 o 
   0   2   8      103.29      102.90      7.92 o 
   1   2   8      102.27      105.78      5.42 o 
  -3   3   8        4.29        2.25      1.95 o 
  -2   3   8       10.55       10.01      2.44 o 
  -1   3   8       24.42       26.15      4.72 o 
   0   3   8       10.33        3.90      3.17 o 
   1   3   8        7.14        4.99      2.01 o 
  -3   4   8       14.49       14.59      2.79 o 
  -2   4   8      117.41      127.87      6.28 o 
  -1   4   8      172.86      182.28     11.04 o 
   0   4   8      249.83      242.93      8.86 o 
  -2   5   8        0.43        1.65      3.00 o 
  -1   5   8       24.39       26.57      3.30 o 
   0   5   8        2.57        0.67      1.82 o 
                                                 
